# Supplementary material for: Analysis of Potential Q-Markers for Salt-Processed Alismatis Rhizoma in Diuresis Based on Fingerprinting Technology and Network Analysis
Source: Curr Issues Mol Biol. 2025 Sep 21;47(9):783. doi: 10.3390/cimb47090783 (PMC12468721; doi:10.3390/cimb47090783)
Supplement: Supplementary file 1 [file cimb-47-00783-s001.zip]

Archive with 1 entries (1 files):
- cimb-3866738-supplementary.pdf
